# Supplementary material for: Examination of coal combustion management sites for microbiological and chemical signatures of groundwater impacts
Source: Front Microbiol. 2025 May 23;16:1593892. doi: 10.3389/fmicb.2025.1593892 (PMC12141297; doi:10.3389/fmicb.2025.1593892)
Supplement: Supplementary file 8 [file Table_2.xlsx]

## Sheet: Index
File name	Description
qiime2_manifest_final_87samples	Manifest used for qiime2
qiime2_sample_metadata	Sample metadata used for qiime2
qiime2_manifest_short	Shortened manifest of control samples for qiime2 that were processed seaprately

## Sheet: qiime2_manifest_final_87samples
sample-id	absolute-filepath	direction
Lys	Lys_R1_001.fastq.gz	forward
Lys	Lys_R2_001.fastq.gz	reverse
R01	R01_R1_001.fastq.gz	forward
R01	R01_R2_001.fastq.gz	reverse
R02	R02_R1_001.fastq.gz	forward
R02	R02_R2_001.fastq.gz	reverse
R4C1	R4C1_R1_001.fastq.gz	forward
R4C1	R4C1_R2_001.fastq.gz	reverse
R4C2	R4C2_R1_001.fastq.gz	forward
R4C2	R4C2_R2_001.fastq.gz	reverse
RRT1	RRT1_R1_001.fastq.gz	forward
RRT1	RRT1_R2_001.fastq.gz	reverse
RRT2	RRT2_R1_001.fastq.gz	forward
RRT2	RRT2_R2_001.fastq.gz	reverse
S1	S1_R1_001.fastq.gz	forward
S1	S1_R2_001.fastq.gz	reverse
S3	S3_R1_001.fastq.gz	forward
S3	S3_R2_001.fastq.gz	reverse
S4	S4_R1_001.fastq.gz	forward
S4	S4_R2_001.fastq.gz	reverse
S5	S5_R1_001.fastq.gz	forward
S5	S5_R2_001.fastq.gz	reverse
S6	S6_R1_001.fastq.gz	forward
S6	S6_R2_001.fastq.gz	reverse
S8	S8_R1_001.fastq.gz	forward
S8	S8_R2_001.fastq.gz	reverse
S9	S9_R1_001.fastq.gz	forward
S9	S9_R2_001.fastq.gz	reverse
S10	S10_R1_001.fastq.gz	forward
S10	S10_R2_001.fastq.gz	reverse
S11	S11_R1_001.fastq.gz	forward
S11	S11_R2_001.fastq.gz	reverse
S14	S14_R1_001.fastq.gz	forward
S14	S14_R2_001.fastq.gz	reverse
S15	S15_R1_001.fastq.gz	forward
S15	S15_R2_001.fastq.gz	reverse
S16	S16_R1_001.fastq.gz	forward
S16	S16_R2_001.fastq.gz	reverse
S17	S17_R1_001.fastq.gz	forward
S17	S17_R2_001.fastq.gz	reverse
S18	S18_R1_001.fastq.gz	forward
S18	S18_R2_001.fastq.gz	reverse
S19	S19_R1_001.fastq.gz	forward
S19	S19_R2_001.fastq.gz	reverse
S20	S20_R1_001.fastq.gz	forward
S20	S20_R2_001.fastq.gz	reverse
S21	S21_R1_001.fastq.gz	forward
S21	S21_R2_001.fastq.gz	reverse
S22	S22_R1_001.fastq.gz	forward
S22	S22_R2_001.fastq.gz	reverse
S23	S23_R1_001.fastq.gz	forward
S23	S23_R2_001.fastq.gz	reverse
S24	S24_R1_001.fastq.gz	forward
S24	S24_R2_001.fastq.gz	reverse
S26	S26_R1_001.fastq.gz	forward
S26	S26_R2_001.fastq.gz	reverse
S27	S27_R1_001.fastq.gz	forward
S27	S27_R2_001.fastq.gz	reverse
S29	S29_R1_001.fastq.gz	forward
S29	S29_R2_001.fastq.gz	reverse
S30	S30_R1_001.fastq.gz	forward
S30	S30_R2_001.fastq.gz	reverse
S31	S31_R1_001.fastq.gz	forward
S31	S31_R2_001.fastq.gz	reverse
S32	S32_R1_001.fastq.gz	forward
S32	S32_R2_001.fastq.gz	reverse
S33	S33_R1_001.fastq.gz	forward
S33	S33_R2_001.fastq.gz	reverse
S34	S34_R1_001.fastq.gz	forward
S34	S34_R2_001.fastq.gz	reverse
S36	S36_R1_001.fastq.gz	forward
S36	S36_R2_001.fastq.gz	reverse
S38	S38_R1_001.fastq.gz	forward
S38	S38_R2_001.fastq.gz	reverse
S39	S39_R1_001.fastq.gz	forward
S39	S39_R2_001.fastq.gz	reverse
S40	S40_R1_001.fastq.gz	forward
S40	S40_R2_001.fastq.gz	reverse
S41	S41_R1_001.fastq.gz	forward
S41	S41_R2_001.fastq.gz	reverse
S42	S42_R1_001.fastq.gz	forward
S42	S42_R2_001.fastq.gz	reverse
S43	S43_R1_001.fastq.gz	forward
S43	S43_R2_001.fastq.gz	reverse
S45	S45_R1_001.fastq.gz	forward
S45	S45_R2_001.fastq.gz	reverse
S47	S47_R1_001.fastq.gz	forward
S47	S47_R2_001.fastq.gz	reverse
S49	S49_R1_001.fastq.gz	forward
S49	S49_R2_001.fastq.gz	reverse
S51	S51_R1_001.fastq.gz	forward
S51	S51_R2_001.fastq.gz	reverse
S53	S53_R1_001.fastq.gz	forward
S53	S53_R2_001.fastq.gz	reverse
S55	S55_R1_001.fastq.gz	forward
S55	S55_R2_001.fastq.gz	reverse
S59	S59_R1_001.fastq.gz	forward
S59	S59_R2_001.fastq.gz	reverse
S60	S60_R1_001.fastq.gz	forward
S60	S60_R2_001.fastq.gz	reverse
S62	S62_R1_001.fastq.gz	forward
S62	S62_R2_001.fastq.gz	reverse
S64	S64_R1_001.fastq.gz	forward
S64	S64_R2_001.fastq.gz	reverse
S65	S65_R1_001.fastq.gz	forward
S65	S65_R2_001.fastq.gz	reverse
S66	S66_R1_001.fastq.gz	forward
S66	S66_R2_001.fastq.gz	reverse
S67	S67_R1_001.fastq.gz	forward
S67	S67_R2_001.fastq.gz	reverse
S68	S68_R1_001.fastq.gz	forward
S68	S68_R2_001.fastq.gz	reverse
S73	S73_R1_001.fastq.gz	forward
S73	S73_R2_001.fastq.gz	reverse
S74	S74_R1_001.fastq.gz	forward
S74	S74_R2_001.fastq.gz	reverse
S75	S75_R1_001.fastq.gz	forward
S75	S75_R2_001.fastq.gz	reverse
S76	S76_R1_001.fastq.gz	forward
S76	S76_R2_001.fastq.gz	reverse
S77	S77_R1_001.fastq.gz	forward
S77	S77_R2_001.fastq.gz	reverse
S81	S81_R1_001.fastq.gz	forward
S81	S81_R2_001.fastq.gz	reverse
S82	S82_R1_001.fastq.gz	forward
S82	S82_R2_001.fastq.gz	reverse
S83	S83_R1_001.fastq.gz	forward
S83	S83_R2_001.fastq.gz	reverse
S84	S84_R1_001.fastq.gz	forward
S84	S84_R2_001.fastq.gz	reverse
S85	S85_R1_001.fastq.gz	forward
S85	S85_R2_001.fastq.gz	reverse
S86	S86_R1_001.fastq.gz	forward
S86	S86_R2_001.fastq.gz	reverse
S87	S87_R1_001.fastq.gz	forward
S87	S87_R2_001.fastq.gz	reverse
S88	S88_R1_001.fastq.gz	forward
S88	S88_R2_001.fastq.gz	reverse
S89	S89_R1_001.fastq.gz	forward
S89	S89_R2_001.fastq.gz	reverse
S90	S90_R1_001.fastq.gz	forward
S90	S90_R2_001.fastq.gz	reverse
S91	S91_R1_001.fastq.gz	forward
S91	S91_R2_001.fastq.gz	reverse
S92	S92_R1_001.fastq.gz	forward
S92	S92_R2_001.fastq.gz	reverse
S93	S93_R1_001.fastq.gz	forward
S93	S93_R2_001.fastq.gz	reverse
S95	S95_R1_001.fastq.gz	forward
S95	S95_R2_001.fastq.gz	reverse
S98	S98_R1_001.fastq.gz	forward
S98	S98_R2_001.fastq.gz	reverse
S101	S101_R1_001.fastq.gz	forward
S101	S101_R2_001.fastq.gz	reverse
S102	S102_R1_001.fastq.gz	forward
S102	S102_R2_001.fastq.gz	reverse
S103	S103_R1_001.fastq.gz	forward
S103	S103_R2_001.fastq.gz	reverse
S104	S104_R1_001.fastq.gz	forward
S104	S104_R2_001.fastq.gz	reverse
S105	S105_R1_001.fastq.gz	forward
S105	S105_R2_001.fastq.gz	reverse
S106	S106_R1_001.fastq.gz	forward
S106	S106_R2_001.fastq.gz	reverse
S107	S107_R1_001.fastq.gz	forward
S107	S107_R2_001.fastq.gz	reverse
S108	S108_R1_001.fastq.gz	forward
S108	S108_R2_001.fastq.gz	reverse
S109	S109_R1_001.fastq.gz	forward
S109	S109_R2_001.fastq.gz	reverse
S1601	S1601_R1_001.fastq.gz	forward
S1601	S1601_R2_001.fastq.gz	reverse
S1602	S1602_R1_001.fastq.gz	forward
S1602	S1602_R2_001.fastq.gz	reverse

## Sheet: qiime2_sample_metadata
sample-id	barcode-sequence	sample_num	site_id	pivot_id	reads	missing_geochem	site	sample_point	sample_type	sample_type_id
#q2:types	categorical	categorical	categorical	categorical	numerical	categorical	categorical	categorical	categorical	categorical
Lys	GCTCATGA+TCGCATAA	Lys	Lys	Lys	383175	missing	missing	#NA	missing	missing
R01	GCTCATGA+AGCTAGAA	R01	R01	R01	470052	missing	missing	#NA	missing	missing
R02	GCTCATGA+ACTCTAGG	R02	R02	R02	21501	missing	missing	#NA	missing	missing
R4C1	GCTCATGA+ATAGCCTT	R4C1	R4C1	R4C1	516312	missing	missing	#NA	missing	missing
R4C2	GCTCATGA+TAAGGCTC	R4C2	R4C2	R4C2	291750	missing	missing	#NA	missing	missing
RRT1	GCTCATGA+TCTTACGC	RRT1	RRT1	RRT1	255729	missing	missing	#NA	missing	missing
RRT2	GCTCATGA+CTTAATAG	RRT2	RRT2	RRT2	176427	missing	missing	#NA	missing	missing
S113	GTAGAGGA+TAAGGCTC	113	M	missing	375638	missing	42195	#NA	CCP Porewater	Ash Pond
S33	TCCTGAGC+ACTCTAGG	33	QC	QC	15317	missing	QC	#NA	QC	QC
S65	TAGGCATG+ATAGCCTT	65	QC	QC	686404	missing	QC	#NA	QC	QC
S66	TAGGCATG+TAAGGCTC	66	QC	QC	595364	missing	QC	#NA	QC	QC
S67	TAGGCATG+TCGCATAA	67	QC	QC	504726	missing	QC	#NA	QC	QC
S73	CTCTCTAC+AGCTAGAA	73	C	13113	157290	present	13113	#NA	GW-Downgradient	GW
S74	CTCTCTAC+ACTCTAGG	74	C	13113	420046	present	13113	#NA	GW-Downgradient	GW
S75	CTCTCTAC+TCTTACGC	75	C	13113	536479	present	13113	#NA	GW-Upgradient	GW
S64	TAGGCATG+CTTAATAG	64	C	13113	122058	present	13113	#NA	CCP Porewater	Ash Pond
S60	TAGGCATG+ACTCTAGG	60	I	25427	515732	present	25427	#NA	CCP Porewater	Ash Pond
S1601	GTAGAGGA+TCGCATAA	1601	O	46001	432655	present	46001	#NA	GW-Upgradient	GW
S1602	GCTCATGA+CTAGTCGA	1602	O	46001	29440	present	46001	#NA	GW-Upgradient	GW
S3	TAAGGCGA+AGCTAGAA	3	O	46001	16473	present	46001	#NA	GW-Downgradient	GW
S4	TAAGGCGA+ACTCTAGG	4	O	46001	459914	present	46001	#NA	GW-Downgradient	GW
S5	TAAGGCGA+TCTTACGC	5	O	46001	471490	present	46001	#NA	GW-Downgradient	GW
S21	AGGCAGAA+CTAGTCGA	21	O	46001	479688	present	46001	#NA	CCP Porewater	Ash Pond
S22	AGGCAGAA+AGCTAGAA	22	O	46001	19941	present	46001	#NA	CCP Porewater	Ash Pond
S23	AGGCAGAA+ACTCTAGG	23	O	46001	433917	present	46001	#NA	CCP Porewater	Ash Pond
S24	AGGCAGAA+TCTTACGC	24	O	46001	435936	present	46001	#NA	CCP Porewater	Ash Pond
S76	CTCTCTAC+CTTAATAG	76	N	42201	472578	present	42201	#NA	CCP Porewater	Ash Pond
S77	CTCTCTAC+ATAGCCTT	77	N	42201	162992	present	42201	#NA	CCP Porewater	Ash Pond
S68	CTCTCTAC+CTAGTCGA	68	M	42195	22106	present	42195	#NA	CCP Porewater	Ash Pond
S36	TCCTGAGC+CTTAATAG	36	L	35406	19401	present	35406	#NA	CCP Porewater	Ash Pond
S38	TCCTGAGC+ATAGCCTT	38	L	35406	488459	present	35406	#NA	CCP Porewater	Ash Pond
S39	TCCTGAGC+TAAGGCTC	39	L	35406	13989	present	35406	#NA	CCP Porewater	Ash Pond
S41	GGACTCCT+CTAGTCGA	41	L	35406	562798	present	35406	#NA	CCP Porewater	Ash Pond
S42	GGACTCCT+AGCTAGAA	42	L	35406	518411	present	35406	#NA	CCP Porewater	Ash Pond
S43	GGACTCCT+ACTCTAGG	43	L	35406	266673	present	35406	#NA	CCP Porewater	Ash Pond
S29	AGGCAGAA+TAAGGCTC	29	K	33107	13451	present	33107	#NA	GW-Upgradient	GW
S30	AGGCAGAA+TCGCATAA	30	K	33107	534960	present	33107	#NA	GW-Upgradient	GW
S31	TCCTGAGC+CTAGTCGA	31	K	33107	483568	present	33107	#NA	CCP Porewater	Ash Pond
S32	TCCTGAGC+AGCTAGAA	32	K	33107	20374	present	33107	#NA	CCP Porewater	Ash Pond
S81	CTCTCTAC+TAAGGCTC	81	J	33106	297175	present	33106	#NA	GW-Upgradient	GW
S82	CTCTCTAC+TCGCATAA	82	J	33106	465997	present	33106	#NA	CCP Porewater	Ash Pond
S83	CGAGGCTG+CTAGTCGA	83	J	33106	15333	present	33106	#NA	CCP Porewater	Ash Pond
S84	CGAGGCTG+AGCTAGAA	84	J	33106	265874	present	33106	#NA	CCP Porewater	Ash Pond
S6	TAAGGCGA+CTTAATAG	6	I	25427	571453	present	25427	#NA	GW-Upgradient	GW
S62	TAGGCATG+TCTTACGC	62	H	25410	570282	present	25410	#NA	GW-Upgradient	GW
S34	TCCTGAGC+TCTTACGC	34	H	25410	524199	present	25410	#NA	CCP Porewater	Ash Pond
S1	TAAGGCGA+CTAGTCGA	1	G	22354	46550	present	22354	#NA	GW-Downgradient	GW
S10	TAAGGCGA+TCGCATAA	10	G	22354	454607	present	22354	#NA	GW-Upgradient	GW
S11	CGTACTAG+CTAGTCGA	11	G	22354	514496	present	22354	#NA	GW-Upgradient	GW
S14	CGTACTAG+AGCTAGAA	14	G	22354	31295	present	22354	#NA	GW-Upgradient	GW
S16	CGTACTAG+TCTTACGC	16	G	22354	486568	present	22354	#NA	GW-Downgradient	GW
S8	TAAGGCGA+ATAGCCTT	8	G	22354	71385	present	22354	#NA	GW-Downgradient	GW
S9	TAAGGCGA+TAAGGCTC	9	G	22354	214462	present	22354	#NA	GW-Downgradient	GW
S15	CGTACTAG+ACTCTAGG	15	G	22354	468733	present	22354	#NA	CCP Porewater	Ash Pond
S17	CGTACTAG+CTTAATAG	17	G	22354	503020	present	22354	#NA	CCP Porewater	Ash Pond
S18	CGTACTAG+ATAGCCTT	18	G	22354	577597	present	22354	#NA	CCP Porewater	Ash Pond
S19	CGTACTAG+TAAGGCTC	19	G	22354	476372	present	22354	#NA	CCP Porewater	Ash Pond
S20	CGTACTAG+TCGCATAA	20	G	22354	292811	present	22354	#NA	CCP Porewater	Ash Pond
S40	TCCTGAGC+TCGCATAA	40	G	22354	88725	present	22354	#NA	Ash Pond Water	Ash Pond
S59	TAGGCATG+AGCTAGAA	59	F	22348	537725	present	22348	#NA	GW-Upgradient	GW
S45	GGACTCCT+TCTTACGC	45	F	22348	509353	present	22348	#NA	CCP Porewater	Ash Pond
S47	GGACTCCT+CTTAATAG	47	F	22348	13602	present	22348	#NA	CCP Porewater	Ash Pond
S49	GGACTCCT+ATAGCCTT	49	F	22348	465795	present	22348	#NA	CCP Porewater	Ash Pond
S51	GGACTCCT+TAAGGCTC	51	F	22348	24332	present	22348	#NA	CCP Porewater	Ash Pond
S53	GGACTCCT+TCGCATAA	53	F	22348	484994	present	22348	#NA	CCP Porewater	Ash Pond
S55	TAGGCATG+CTAGTCGA	55	F	22348	19314	present	22348	#NA	CCP Porewater	Ash Pond
S85	CGAGGCTG+ACTCTAGG	85	E	17481	238381	present	17481	#NA	GW-Downgradient	GW
S86	CGAGGCTG+TCTTACGC	86	E	17481	472158	present	17481	#NA	GW-Downgradient	GW
S87	CGAGGCTG+CTTAATAG	87	E	17481	470363	present	17481	#NA	GW-Downgradient	GW
S88	CGAGGCTG+ATAGCCTT	88	E	17481	493506	present	17481	#NA	GW-Upgradient	GW
S89	CGAGGCTG+TAAGGCTC	89	E	17481	494945	present	17481	#NA	GW-Upgradient	GW
S90	CGAGGCTG+TCGCATAA	90	E	17481	494999	present	17481	#NA	GW-Upgradient	GW
S91	AAGAGGCA+CTAGTCGA	91	E	17481	22332	present	17481	#NA	GW-Upgradient	GW
S92	AAGAGGCA+AGCTAGAA	92	E	17481	567897	present	17481	#NA	GW-Downgradient	GW
S93	AAGAGGCA+ACTCTAGG	93	E	17481	504412	present	17481	#NA	CCP Porewater	Ash Pond
S95	AAGAGGCA+TCTTACGC	95	E	17481	445688	present	17481	#NA	CCP Porewater	Ash Pond
S27	AGGCAGAA+ATAGCCTT	27	A	13116	430566	present	13116	#NA	GW-Upgradient	GW
S26	AGGCAGAA+CTTAATAG	26	D	13116	156735	present	13116	#NA	CCP Porewater	Ash Pond
S101	AAGAGGCA+ATAGCCTT	101	B	3586	75002	present	3586	#NA	GW-Upgradient	GW
S102	AAGAGGCA+TAAGGCTC	102	B	3586	780407	present	3586	#NA	GW-Upgradient	GW
S103	AAGAGGCA+TCGCATAA	103	B	3586	531252	present	3586	#NA	GW-Downgradient	GW
S104	GTAGAGGA+CTAGTCGA	104	B	3586	13150	present	3586	#NA	GW-Downgradient	GW
S105	GTAGAGGA+AGCTAGAA	105	B	3586	456270	present	3586	#NA	GW-Downgradient	GW
S106	GTAGAGGA+ACTCTAGG	106	B	3586	442058	present	3586	#NA	GW-Upgradient	GW
S107	GTAGAGGA+TCTTACGC	107	B	3586	12157	present	3586	#NA	GW-Downgradient	GW
S109	GTAGAGGA+ATAGCCTT	109	B	3586	470518	present	3586	#NA	GW-Upgradient	GW
S108	GTAGAGGA+CTTAATAG	108	B	3586	382887	present	3586	#NA	Ash Pond Water	Ash Pond
S98	AAGAGGCA+CTTAATAG	98	B	3586	520966	present	3586	#NA	CCP Porewater	Ash Pond

## Sheet: qiime2_manifest_short
sample-id	absolute-filepath	direction
S1	S1_R1_001.fastq.gz	forward
S1	S1_R2_001.fastq.gz	reverse
S3	S3_R1_001.fastq.gz	forward
S3	S3_R2_001.fastq.gz	reverse
S4	S4_R1_001.fastq.gz	forward
S4	S4_R2_001.fastq.gz	reverse
